# Supplementary material for: Data on higher education student ethics model
Source: Data Brief. 2019 Nov 29;28:104904. doi: 10.1016/j.dib.2019.104904 (PMC6926114; doi:10.1016/j.dib.2019.104904)
Supplement: Multimedia component 1 [file mmc1.zip]

Archive with 1 entries (1 files):
- dib_104904_etikabisnis19.sav
